# Supplementary material for: Multi omics analysis of fibrotic kidneys in two mouse models
Source: Sci Data. 2019 Jun 14;6:92. doi: 10.1038/s41597-019-0095-5 (PMC6570759; doi:10.1038/s41597-019-0095-5)
Supplement: Supplementary file 1 — Download metadata file [file 41597_2019_95_MOESM1_ESM.zip]

Archive with 4 entries (4 files):
- a_Vaidya646A_RNA.txt
- s_Vaidya646A_study.txt
- a_Vaidya646A_protein.txt
- i_Investigation.txt
