# Supplementary material for: Multi omics analysis of fibrotic kidneys in two mouse models
Source: Sci Data. 2019 Jun 14;6:92. doi: 10.1038/s41597-019-0095-5 (PMC6570759; doi:10.1038/s41597-019-0095-5)
Supplement: Supplementary file 1 — Download metadata file [file 41597_2019_95_MOESM1_ESM.zip › a_Vaidya646A_RNA.txt]

Sample Name	Protocol REF	Parameter Value[instrument]	Parameter Value[manufacturer]	Assay Name	Raw Data File	Comment[Data Repository]	Comment[Data Record Accession]	Comment[Data Record URI]	Factor Value[experimental condition]	Factor Value[kidney dissection day]	Factor Value[biological replicate]
normal-1	RNA sequencing	NextSeq 500	Illumina	normal-1 RNA-Seq	GSM3325574	Gene Expression Omnibus	GSE118339	https://identifiers.org/geo:GSE118341	UUO control	0	1
normal-2	RNA sequencing	NextSeq 500	Illumina	normal-2 RNA-Seq	GSM3325575	Gene Expression Omnibus	GSE118339	https://identifiers.org/geo:GSE118341	UUO control	0	2
normal-3	RNA sequencing	NextSeq 500	Illumina	normal-3 RNA-Seq	GSM3325576	Gene Expression Omnibus	GSE118339	https://identifiers.org/geo:GSE118341	UUO control	0	3
uuo-day3-1	RNA sequencing	NextSeq 500	Illumina	uuo-day3-1 RNA-Seq	GSM3325577	Gene Expression Omnibus	GSE118339	https://identifiers.org/geo:GSE118341	UUO	3	1
uuo-day3-2	RNA sequencing	NextSeq 500	Illumina	uuo-day3-2 RNA-Seq	GSM3325578	Gene Expression Omnibus	GSE118339	https://identifiers.org/geo:GSE118341	UUO	3	2
uuo-day3-3	RNA sequencing	NextSeq 500	Illumina	uuo-day3-3 RNA-Seq	GSM3325579	Gene Expression Omnibus	GSE118339	https://identifiers.org/geo:GSE118341	UUO	3	3
uuo-day3-4	RNA sequencing	NextSeq 500	Illumina	uuo-day3-4 RNA-Seq	GSM3325580	Gene Expression Omnibus	GSE118339	https://identifiers.org/geo:GSE118341	UUO	3	4
uuo-day7-1	RNA sequencing	NextSeq 500	Illumina	uuo-day7-1 RNA-Seq	GSM3325581	Gene Expression Omnibus	GSE118339	https://identifiers.org/geo:GSE118341	UUO	7	1
uuo-day7-2	RNA sequencing	NextSeq 500	Illumina	uuo-day7-2 RNA-Seq	GSM3325582	Gene Expression Omnibus	GSE118339	https://identifiers.org/geo:GSE118341	UUO	7	2
uuo-day7-3	RNA sequencing	NextSeq 500	Illumina	uuo-day7-3 RNA-Seq	GSM3325583	Gene Expression Omnibus	GSE118339	https://identifiers.org/geo:GSE118341	UUO	7	3
uuo-day7-4	RNA sequencing	NextSeq 500	Illumina	uuo-day7-4 RNA-Seq	GSM3325584	Gene Expression Omnibus	GSE118339	https://identifiers.org/geo:GSE118341	UUO	7	4
uuo-day14-1	RNA sequencing	NextSeq 500	Illumina	uuo-day14-1 RNA-Seq	GSM3325585	Gene Expression Omnibus	GSE118339	https://identifiers.org/geo:GSE118341	UUO	14	1
uuo-day14-2	RNA sequencing	NextSeq 500	Illumina	uuo-day14-2 RNA-Seq	GSM3325586	Gene Expression Omnibus	GSE118339	https://identifiers.org/geo:GSE118341	UUO	14	2
uuo-day14-3	RNA sequencing	NextSeq 500	Illumina	uuo-day14-3 RNA-Seq	GSM3325587	Gene Expression Omnibus	GSE118339	https://identifiers.org/geo:GSE118341	UUO	14	3
uuo-day14-4	RNA sequencing	NextSeq 500	Illumina	uuo-day14-4 RNA-Seq	GSM3325588	Gene Expression Omnibus	GSE118339	https://identifiers.org/geo:GSE118341	UUO	14	4
normal-1	RNA sequencing	NextSeq 500	Illumina	normal-1 miRNA-Seq	GSM3325589	Gene Expression Omnibus	GSE118340	https://identifiers.org/geo:GSE118341	UUO control	0	1
normal-2	RNA sequencing	NextSeq 500	Illumina	normal-2 miRNA-Seq	GSM3325590	Gene Expression Omnibus	GSE118340	https://identifiers.org/geo:GSE118341	UUO control	0	2
normal-3	RNA sequencing	NextSeq 500	Illumina	normal-3 miRNA-Seq	GSM3325591	Gene Expression Omnibus	GSE118340	https://identifiers.org/geo:GSE118341	UUO control	0	3
uuo-day3-1	RNA sequencing	NextSeq 500	Illumina	uuo-day3-1 miRNA-Seq	GSM3325592	Gene Expression Omnibus	GSE118340	https://identifiers.org/geo:GSE118341	UUO	3	1
uuo-day3-2	RNA sequencing	NextSeq 500	Illumina	uuo-day3-2 miRNA-Seq	GSM3325593	Gene Expression Omnibus	GSE118340	https://identifiers.org/geo:GSE118341	UUO	3	2
uuo-day3-3	RNA sequencing	NextSeq 500	Illumina	uuo-day3-3 miRNA-Seq	GSM3325594	Gene Expression Omnibus	GSE118340	https://identifiers.org/geo:GSE118341	UUO	3	3
uuo-day3-4	RNA sequencing	NextSeq 500	Illumina	uuo-day3-4 miRNA-Seq	GSM3325595	Gene Expression Omnibus	GSE118340	https://identifiers.org/geo:GSE118341	UUO	3	4
uuo-day7-1	RNA sequencing	NextSeq 500	Illumina	uuo-day7-1 miRNA-Seq	GSM3325596	Gene Expression Omnibus	GSE118340	https://identifiers.org/geo:GSE118341	UUO	7	1
uuo-day7-2	RNA sequencing	NextSeq 500	Illumina	uuo-day7-2 miRNA-Seq	GSM3325597	Gene Expression Omnibus	GSE118340	https://identifiers.org/geo:GSE118341	UUO	7	2
uuo-day7-3	RNA sequencing	NextSeq 500	Illumina	uuo-day7-3 miRNA-Seq	GSM3325598	Gene Expression Omnibus	GSE118340	https://identifiers.org/geo:GSE118341	UUO	7	3
uuo-day7-4	RNA sequencing	NextSeq 500	Illumina	uuo-day7-4 miRNA-Seq	GSM3325599	Gene Expression Omnibus	GSE118340	https://identifiers.org/geo:GSE118341	UUO	7	4
uuo-day14-1	RNA sequencing	NextSeq 500	Illumina	uuo-day14-1 miRNA-Seq	GSM3325600	Gene Expression Omnibus	GSE118340	https://identifiers.org/geo:GSE118341	UUO	14	1
uuo-day14-2	RNA sequencing	NextSeq 500	Illumina	uuo-day14-2 miRNA-Seq	GSM3325601	Gene Expression Omnibus	GSE118340	https://identifiers.org/geo:GSE118341	UUO	14	2
uuo-day14-3	RNA sequencing	NextSeq 500	Illumina	uuo-day14-3 miRNA-Seq	GSM3325602	Gene Expression Omnibus	GSE118340	https://identifiers.org/geo:GSE118341	UUO	14	3
uuo-day14-4	RNA sequencing	NextSeq 500	Illumina	uuo-day14-4 miRNA-Seq	GSM3325603	Gene Expression Omnibus	GSE118340	https://identifiers.org/geo:GSE118341	UUO	14	4
published FA samples 1	RNA sequencing	NextSeq 500	Illumina	Normalrep1 mRNA-seq	GSM1591197	Gene Expression Omnibus	GSE65267	https://identifiers.org/geo:GSE65267	FA	0	1
published FA samples 1	RNA sequencing	NextSeq 500	Illumina	Normalrep2 mRNA-seq	GSM1591198	Gene Expression Omnibus	GSE65267	https://identifiers.org/geo:GSE65267	FA	0	2
published FA samples 1	RNA sequencing	NextSeq 500	Illumina	Normalrep3 mRNA-seq	GSM1591199	Gene Expression Omnibus	GSE65267	https://identifiers.org/geo:GSE65267	FA	0	3
published FA samples 1	RNA sequencing	NextSeq 500	Illumina	FA1dayrep1 mRNA-seq	GSM1591200	Gene Expression Omnibus	GSE65267	https://identifiers.org/geo:GSE65267	FA	1	1
published FA samples 1	RNA sequencing	NextSeq 500	Illumina	FA1dayrep2 mRNA-seq	GSM1591201	Gene Expression Omnibus	GSE65267	https://identifiers.org/geo:GSE65267	FA	1	2
published FA samples 1	RNA sequencing	NextSeq 500	Illumina	FA1dayrep3 mRNA-seq	GSM1591202	Gene Expression Omnibus	GSE65267	https://identifiers.org/geo:GSE65267	FA	1	3
published FA samples 1	RNA sequencing	NextSeq 500	Illumina	FA2dayrep1 mRNA-seq	GSM1591203	Gene Expression Omnibus	GSE65267	https://identifiers.org/geo:GSE65267	FA	2	1
published FA samples 1	RNA sequencing	NextSeq 500	Illumina	FA2dayrep2 mRNA-seq	GSM1591204	Gene Expression Omnibus	GSE65267	https://identifiers.org/geo:GSE65267	FA	2	2
published FA samples 1	RNA sequencing	NextSeq 500	Illumina	FA2dayrep3 mRNA-seq	GSM1591205	Gene Expression Omnibus	GSE65267	https://identifiers.org/geo:GSE65267	FA	2	3
published FA samples 1	RNA sequencing	NextSeq 500	Illumina	FA3dayrep1 mRNA-seq	GSM1591206	Gene Expression Omnibus	GSE65267	https://identifiers.org/geo:GSE65267	FA	3	1
published FA samples 1	RNA sequencing	NextSeq 500	Illumina	FA3dayrep2 mRNA-seq	GSM1591207	Gene Expression Omnibus	GSE65267	https://identifiers.org/geo:GSE65267	FA	3	2
published FA samples 1	RNA sequencing	NextSeq 500	Illumina	FA3dayrep3 mRNA-seq	GSM1591208	Gene Expression Omnibus	GSE65267	https://identifiers.org/geo:GSE65267	FA	3	3
published FA samples 1	RNA sequencing	NextSeq 500	Illumina	FA7dayrep1 mRNA-seq	GSM1591209	Gene Expression Omnibus	GSE65267	https://identifiers.org/geo:GSE65267	FA	7	1
published FA samples 1	RNA sequencing	NextSeq 500	Illumina	FA7dayrep2 mRNA-seq	GSM1591210	Gene Expression Omnibus	GSE65267	https://identifiers.org/geo:GSE65267	FA	7	2
published FA samples 1	RNA sequencing	NextSeq 500	Illumina	FA7dayrep3 mRNA-seq	GSM1591211	Gene Expression Omnibus	GSE65267	https://identifiers.org/geo:GSE65267	FA	7	3
published FA samples 1	RNA sequencing	NextSeq 500	Illumina	FA14dayrep1 mRNA-seq	GSM1591212	Gene Expression Omnibus	GSE65267	https://identifiers.org/geo:GSE65267	FA	14	1
published FA samples 1	RNA sequencing	NextSeq 500	Illumina	FA14dayrep2 mRNA-seq	GSM1591213	Gene Expression Omnibus	GSE65267	https://identifiers.org/geo:GSE65267	FA	14	2
published FA samples 1	RNA sequencing	NextSeq 500	Illumina	FA14dayrep3 mRNA-seq	GSM1591214	Gene Expression Omnibus	GSE65267	https://identifiers.org/geo:GSE65267	FA	14	3
published FA samples 2	RNA sequencing	NextSeq 500	Illumina	FA_Day0_rep1 miRNA-seq	GSM1502449	Gene Expression Omnibus	GSE61328	https://identifiers.org/geo:GSE61328	FA	0	1
published FA samples 2	RNA sequencing	NextSeq 500	Illumina	FA_Day0_rep2 miRNA-seq	GSM1502450	Gene Expression Omnibus	GSE61328	https://identifiers.org/geo:GSE61328	FA	0	2
published FA samples 2	RNA sequencing	NextSeq 500	Illumina	FA_Day0_rep3 miRNA-seq	GSM1502451	Gene Expression Omnibus	GSE61328	https://identifiers.org/geo:GSE61328	FA	0	3
published FA samples 2	RNA sequencing	NextSeq 500	Illumina	FA_Day1_rep1 miRNA-seq	GSM1502452	Gene Expression Omnibus	GSE61328	https://identifiers.org/geo:GSE61328	FA	1	1
published FA samples 2	RNA sequencing	NextSeq 500	Illumina	FA_Day1_rep2 miRNA-seq	GSM1502453	Gene Expression Omnibus	GSE61328	https://identifiers.org/geo:GSE61328	FA	1	2
published FA samples 2	RNA sequencing	NextSeq 500	Illumina	FA_Day1_rep3 miRNA-seq	GSM1502454	Gene Expression Omnibus	GSE61328	https://identifiers.org/geo:GSE61328	FA	1	3
published FA samples 2	RNA sequencing	NextSeq 500	Illumina	FA_Day2_rep1 miRNA-seq	GSM1502455	Gene Expression Omnibus	GSE61328	https://identifiers.org/geo:GSE61328	FA	2	1
published FA samples 2	RNA sequencing	NextSeq 500	Illumina	FA_Day2_rep2 miRNA-seq	GSM1502456	Gene Expression Omnibus	GSE61328	https://identifiers.org/geo:GSE61328	FA	2	2
published FA samples 2	RNA sequencing	NextSeq 500	Illumina	FA_Day2_rep3 miRNA-seq	GSM1502457	Gene Expression Omnibus	GSE61328	https://identifiers.org/geo:GSE61328	FA	2	3
published FA samples 2	RNA sequencing	NextSeq 500	Illumina	FA_Day3_rep1 miRNA-seq	GSM1502458	Gene Expression Omnibus	GSE61328	https://identifiers.org/geo:GSE61328	FA	3	1
published FA samples 2	RNA sequencing	NextSeq 500	Illumina	FA_Day3_rep2 miRNA-seq	GSM1502459	Gene Expression Omnibus	GSE61328	https://identifiers.org/geo:GSE61328	FA	3	2
published FA samples 2	RNA sequencing	NextSeq 500	Illumina	FA_Day3_rep3 miRNA-seq	GSM1502460	Gene Expression Omnibus	GSE61328	https://identifiers.org/geo:GSE61328	FA	3	3
published FA samples 2	RNA sequencing	NextSeq 500	Illumina	FA_Day7_rep1 miRNA-seq	GSM1502461	Gene Expression Omnibus	GSE61328	https://identifiers.org/geo:GSE61328	FA	7	1
published FA samples 2	RNA sequencing	NextSeq 500	Illumina	FA_Day7_rep2 miRNA-seq	GSM1502462	Gene Expression Omnibus	GSE61328	https://identifiers.org/geo:GSE61328	FA	7	2
published FA samples 2	RNA sequencing	NextSeq 500	Illumina	FA_Day7_rep3 miRNA-seq	GSM1502463	Gene Expression Omnibus	GSE61328	https://identifiers.org/geo:GSE61328	FA	7	3
published FA samples 2	RNA sequencing	NextSeq 500	Illumina	FA_Day14_rep1 miRNA-seq	GSM1502464	Gene Expression Omnibus	GSE61328	https://identifiers.org/geo:GSE61328	FA	14	1
published FA samples 2	RNA sequencing	NextSeq 500	Illumina	FA_Day14_rep2 miRNA-seq	GSM1502465	Gene Expression Omnibus	GSE61328	https://identifiers.org/geo:GSE61328	FA	14	2
published FA samples 2	RNA sequencing	NextSeq 500	Illumina	FA_Day14_rep3 miRNA-seq	GSM1502466	Gene Expression Omnibus	GSE61328	https://identifiers.org/geo:GSE61328	FA	14	3
published FA samples 2	RNA sequencing	NextSeq 500	Illumina	FA_Day28_rep1 miRNA-seq	GSM1502467	Gene Expression Omnibus	GSE61328	https://identifiers.org/geo:GSE61328	FA	28	1
published FA samples 2	RNA sequencing	NextSeq 500	Illumina	FA_Day28_rep2 miRNA-seq	GSM1502468	Gene Expression Omnibus	GSE61328	https://identifiers.org/geo:GSE61328	FA	28	2
published FA samples 2	RNA sequencing	NextSeq 500	Illumina	FA_Day28_rep3 miRNA-seq	GSM1502469	Gene Expression Omnibus	GSE61328	https://identifiers.org/geo:GSE61328	FA	28	3
