# Supplementary material for: Multi omics analysis of fibrotic kidneys in two mouse models
Source: Sci Data. 2019 Jun 14;6:92. doi: 10.1038/s41597-019-0095-5 (PMC6570759; doi:10.1038/s41597-019-0095-5)
Supplement: Supplementary file 1 — Download metadata file [file 41597_2019_95_MOESM1_ESM.zip › s_Vaidya646A_study.txt]

Source Name	Characteristics[organism]	Term Source REF	Term Accession Number	Characteristics[organism part]	Term Source REF	Term Accession Number	Protocol REF	Sample Name	Factor Value[experimental condition]	Factor Value[kidney dissection day]	Factor Value[biological replicate]
Charles River Laboratories USA	Mus musculus	NCBITaxon	NCBITaxon:10090	kidney	UBERON	UBERON:0002113	Animal study	normal-1	UUO control	0	1
Charles River Laboratories USA	Mus musculus	NCBITaxon	NCBITaxon:10090	kidney	UBERON	UBERON:0002113	Animal study	normal-2	UUO control	0	2
Charles River Laboratories USA	Mus musculus	NCBITaxon	NCBITaxon:10090	kidney	UBERON	UBERON:0002113	Animal study	normal-3	UUO control	0	3
Charles River Laboratories USA	Mus musculus	NCBITaxon	NCBITaxon:10090	kidney	UBERON	UBERON:0002113	Animal study	uuo-day3-1	UUO	3	1
Charles River Laboratories USA	Mus musculus	NCBITaxon	NCBITaxon:10090	kidney	UBERON	UBERON:0002113	Animal study	uuo-day3-2	UUO	3	2
Charles River Laboratories USA	Mus musculus	NCBITaxon	NCBITaxon:10090	kidney	UBERON	UBERON:0002113	Animal study	uuo-day3-3	UUO	3	3
Charles River Laboratories USA	Mus musculus	NCBITaxon	NCBITaxon:10090	kidney	UBERON	UBERON:0002113	Animal study	uuo-day3-4	UUO	3	4
Charles River Laboratories USA	Mus musculus	NCBITaxon	NCBITaxon:10090	kidney	UBERON	UBERON:0002113	Animal study	uuo-day7-1	UUO	7	1
Charles River Laboratories USA	Mus musculus	NCBITaxon	NCBITaxon:10090	kidney	UBERON	UBERON:0002113	Animal study	uuo-day7-2	UUO	7	2
Charles River Laboratories USA	Mus musculus	NCBITaxon	NCBITaxon:10090	kidney	UBERON	UBERON:0002113	Animal study	uuo-day7-3	UUO	7	3
Charles River Laboratories USA	Mus musculus	NCBITaxon	NCBITaxon:10090	kidney	UBERON	UBERON:0002113	Animal study	uuo-day7-4	UUO	7	4
Charles River Laboratories USA	Mus musculus	NCBITaxon	NCBITaxon:10090	kidney	UBERON	UBERON:0002113	Animal study	uuo-day14-1	UUO	14	1
Charles River Laboratories USA	Mus musculus	NCBITaxon	NCBITaxon:10090	kidney	UBERON	UBERON:0002113	Animal study	uuo-day14-2	UUO	14	2
Charles River Laboratories USA	Mus musculus	NCBITaxon	NCBITaxon:10090	kidney	UBERON	UBERON:0002113	Animal study	uuo-day14-3	UUO	14	3
Charles River Laboratories USA	Mus musculus	NCBITaxon	NCBITaxon:10090	kidney	UBERON	UBERON:0002113	Animal study	uuo-day14-4	UUO	14	4
Charles River Laboratories USA	Mus musculus	NCBITaxon	NCBITaxon:10090	kidney	UBERON	UBERON:0002113	Animal study	normal_1_fa	FA control	0	1
Charles River Laboratories USA	Mus musculus	NCBITaxon	NCBITaxon:10090	kidney	UBERON	UBERON:0002113	Animal study	normal_2_fa	FA control	0	2
Charles River Laboratories USA	Mus musculus	NCBITaxon	NCBITaxon:10090	kidney	UBERON	UBERON:0002113	Animal study	fa-day1-1	FA	1	1
Charles River Laboratories USA	Mus musculus	NCBITaxon	NCBITaxon:10090	kidney	UBERON	UBERON:0002113	Animal study	fa-day1-2	FA	1	2
Charles River Laboratories USA	Mus musculus	NCBITaxon	NCBITaxon:10090	kidney	UBERON	UBERON:0002113	Animal study	fa-day2-1	FA	2	1
Charles River Laboratories USA	Mus musculus	NCBITaxon	NCBITaxon:10090	kidney	UBERON	UBERON:0002113	Animal study	fa-day2-2	FA	2	2
Charles River Laboratories USA	Mus musculus	NCBITaxon	NCBITaxon:10090	kidney	UBERON	UBERON:0002113	Animal study	fa-day7-1	FA	7	1
Charles River Laboratories USA	Mus musculus	NCBITaxon	NCBITaxon:10090	kidney	UBERON	UBERON:0002113	Animal study	fa-day7-2	FA	7	2
Charles River Laboratories USA	Mus musculus	NCBITaxon	NCBITaxon:10090	kidney	UBERON	UBERON:0002113	Animal study	fa-day14-1	FA	14	1
Charles River Laboratories USA	Mus musculus	NCBITaxon	NCBITaxon:10090	kidney	UBERON	UBERON:0002113	Animal study	fa-day14-2	FA	14	2
dataset associated with published article https://doi.org/10.1186/1752-0509-7-110	Mus musculus	NCBITaxon	NCBITaxon:10090	kidney	UBERON	UBERON:0002113	Animal study	published FA samples 1	FA
dataset associated with published article https://doi.org/10.1016/j.taap.2015.12.002	Mus musculus	NCBITaxon	NCBITaxon:10090	kidney	UBERON	UBERON:0002113	Animal study	published FA samples 2	FA
