# Supplementary material for: Multi omics analysis of fibrotic kidneys in two mouse models
Source: Sci Data. 2019 Jun 14;6:92. doi: 10.1038/s41597-019-0095-5 (PMC6570759; doi:10.1038/s41597-019-0095-5)
Supplement: Supplementary file 1 — Download metadata file [file 41597_2019_95_MOESM1_ESM.zip › a_Vaidya646A_protein.txt]

Sample Name	Protocol REF	Parameter Value[instrument]	Parameter Value[manufacturer]	Assay Name	Raw Data File	Comment[Data Repository]	Comment[Data Record Accession]	Comment[Data Record URI]	Factor Value[experimental condition]
normal_1_fa	Proteomics	10-plex TMT	Thermo Fisher	normal_1_fa	GSM3592689	PRIDE	PXD011453	http://identifiers.org/pride.project:PXD011453	FA
normal_2_fa	Proteomics	10-plex TMT	Thermo Fisher	normal_2_fa	GSM3592690	PRIDE	PXD011453	http://identifiers.org/pride.project:PXD011453	FA
fa-day1-1	Proteomics	10-plex TMT	Thermo Fisher	fa-day1-1	GSM3592691	PRIDE	PXD011453	http://identifiers.org/pride.project:PXD011453	FA
fa-day1-2	Proteomics	10-plex TMT	Thermo Fisher	fa-day1-2	GSM3592692	PRIDE	PXD011453	http://identifiers.org/pride.project:PXD011453	FA
fa-day2-1	Proteomics	10-plex TMT	Thermo Fisher	fa-day2-1	GSM3592693	PRIDE	PXD011453	http://identifiers.org/pride.project:PXD011453	FA
fa-day2-2	Proteomics	10-plex TMT	Thermo Fisher	fa-day2-2	GSM3592694	PRIDE	PXD011453	http://identifiers.org/pride.project:PXD011453	FA
fa-day7-1	Proteomics	10-plex TMT	Thermo Fisher	fa-day7-1	GSM3592695	PRIDE	PXD011453	http://identifiers.org/pride.project:PXD011453	FA
fa-day7-2	Proteomics	10-plex TMT	Thermo Fisher	fa-day7-2	GSM3592696	PRIDE	PXD011453	http://identifiers.org/pride.project:PXD011453	FA
fa-day14-1	Proteomics	10-plex TMT	Thermo Fisher	fa-day14-1	GSM3592697	PRIDE	PXD011453	http://identifiers.org/pride.project:PXD011453	FA
fa-day14-2	Proteomics	10-plex TMT	Thermo Fisher	fa-day14-2	GSM3592698	PRIDE	PXD011453	http://identifiers.org/pride.project:PXD011453	FA
normal-1	Proteomics	10-plex TMT	Thermo Fisher	normal_1_uuo	GSM3592699	PRIDE	PXD010861	http://identifiers.org/pride.project:PXD010861	UUO
normal-2	Proteomics	10-plex TMT	Thermo Fisher	normal_2_uuo	GSM3592700	PRIDE	PXD010861	http://identifiers.org/pride.project:PXD010861	UUO
uuo-day3-1	Proteomics	10-plex TMT	Thermo Fisher	uuo-day3-1	GSM3592701	PRIDE	PXD010861	http://identifiers.org/pride.project:PXD010861	UUO
uuo-day3-2	Proteomics	10-plex TMT	Thermo Fisher	uuo-day3-2	GSM3592702	PRIDE	PXD010861	http://identifiers.org/pride.project:PXD010861	UUO
uuo-day3-3	Proteomics	10-plex TMT	Thermo Fisher	uuo-day3-3	GSM3592703	PRIDE	PXD010861	http://identifiers.org/pride.project:PXD010861	UUO
uuo-day7-1	Proteomics	10-plex TMT	Thermo Fisher	uuo-day7-1	GSM3592704	PRIDE	PXD010861	http://identifiers.org/pride.project:PXD010861	UUO
uuo-day7-2	Proteomics	10-plex TMT	Thermo Fisher	uuo-day7-2	GSM3592705	PRIDE	PXD010861	http://identifiers.org/pride.project:PXD010861	UUO
uuo-day7-3	Proteomics	10-plex TMT	Thermo Fisher	uuo-day7-3	GSM3592706	PRIDE	PXD010861	http://identifiers.org/pride.project:PXD010861	UUO
uuo-day14-1	Proteomics	10-plex TMT	Thermo Fisher	uuo-day14-1	GSM3592707	PRIDE	PXD010861	http://identifiers.org/pride.project:PXD010861	UUO
uuo-day14-2	Proteomics	10-plex TMT	Thermo Fisher	uuo-day14-2	GSM3592708	PRIDE	PXD010861	http://identifiers.org/pride.project:PXD010861	UUO
