# Supplementary material for: Multi omics analysis of fibrotic kidneys in two mouse models
Source: Sci Data. 2019 Jun 14;6:92. doi: 10.1038/s41597-019-0095-5 (PMC6570759; doi:10.1038/s41597-019-0095-5)
Supplement: Supplementary file 1 — Download metadata file [file 41597_2019_95_MOESM1_ESM.zip › i_Investigation.txt]

# Investigation File generated for Scientific Data with Investigation File Authoring Tool version 0.1.0 on 14/05/2019 - This metadata file is CC0
ONTOLOGY SOURCE REFERENCE
Term Source Name	NCBITaxon	UBERON	OBI	EFO	XCO	ERO	MMO	FBbi
Term Source File	http://data.bioontology.org/ontologies/NCBITAXON	http://data.bioontology.org/ontologies/UBERON	http://data.bioontology.org/ontologies/OBI	http://data.bioontology.org/ontologies/EFO	http://data.bioontology.org/ontologies/XCO	http://data.bioontology.org/ontologies/ERO	http://data.bioontology.org/ontologies/MMO	http://data.bioontology.org/ontologies/FBbi
Term Source Version	2016AB	releases/2014-06-15	2014-08-18	3.5.1	4.18	2013-08-02	2.27	
Term Source Description	National Center for Biotechnology Information (NCBI) Organismal Classification	Uber Anatomy Ontology	Ontology for Biomedical Investigations	Experimental Factor Ontology	Experimental Conditions Ontology	Eagle-I Research Resource Ontology	Measurement Method Ontology	Biological Imaging Methods Ontology
INVESTIGATION
Investigation Identifier
Investigation Title
Investigation Description
Investigation Submission Date
Investigation Public Release Date
INVESTIGATION PUBLICATIONS
Investigation PubMed ID
Investigation Publication DOI
Investigation Publication Author List
Investigation Publication Title
Investigation Publication Status
Investigation Publication Status Term Accession Number
Investigation Publication Status Term Source REF
INVESTIGATION CONTACTS
Investigation Person Last Name
Investigation Person Mid Initials
Investigation Person First Name
Investigation Person Address
Investigation Person Phone
Investigation Person Fax
Investigation Person Email
Investigation Person Affiliation
Investigation Person Roles
Investigation Person Roles Term Accession Number
Investigation Person Roles Term Source REF
STUDY
Study Identifier	10.1038/s41597-019-0095-5
Study Title	Multi Omics analysis of fibrotic kidneys in two mouse models
Study Submission Date	06/11/2018
Study Public Release Date	14/06/2019
Study Description	https://www.nature.com/articles/s41597-019-0095-5
Study File Name	s_Vaidya646A_study.txt
Comment[Subject Keywords]	""
Comment[Manuscript Licence]	CC BY-4.0
Comment[Experimental Metadata Licence]	CC0
Comment[Supplementary Information File Name]
Comment[Supplementary Information File Type]
Comment[Supplementary Information File URL]
Comment[Data Repository]	Gene Expression Omnibus;Gene Expression Omnibus;Gene Expression Omnibus;PRIDE;PRIDE
Comment[Data Record Accession]	GSE118341;GSE65267;GSE61328;PXD011453;PXD010861
Comment[Data Record URI]	https://identifiers.org/geo:GSE118341;https://identifiers.org/geo:GSE65267;https://identifiers.org/geo:GSE61328;http://identifiers.org/pride.project:PXD011453;http://identifiers.org/pride.project:PXD010861
STUDY DESIGN DESCRIPTORS
Study Design Type	transcription profiling design	proteomic profiling design	stimulus or stress design
Study Design Type Term Accession Number	OBI:0001430	OBI:0002446	http://www.ebi.ac.uk/efo/EFO_0001762
Study Design Type Term Source REF	OBI	OBI	EFO
STUDY PUBLICATIONS
Study PubMed ID
Study Publication DOI
Study Publication Author List
Study Publication Title
Study Publication Status
Study Publication Status Term Accession Number
Study Publication Status Term Source REF
STUDY FACTORS
Study Factor Name	experimental condition	kidney dissection day	biological replicate
Study Factor Type	experimental condition	temporal_instant	biological replicate
Study Factor Type Term Accession Number	XCO:0000000	http://www.ifomis.org/bfo/1.1/span#TemporalInstant	http://www.ebi.ac.uk/efo/EFO_0002091
Study Factor Type Term Source REF	XCO	ERO	EFO
STUDY ASSAYS
Study Assay Measurement Type	transcription profiling assay	protein expression profiling assay
Study Assay Measurement Type Term Accession Number	OBI:0000424	OBI:0000615
Study Assay Measurement Type Term Source REF	ERO	OBI
Study Assay Technology Type	RNA sequencing	mass spectrometry
Study Assay Technology Type Term Accession Number	ERO:0001658	MMO:0000534
Study Assay Technology Type Term Source REF	ERO	MMO
Study Assay Technology Platform	instrument;manufacturer	instrument;manufacturer
Study Assay File Name	a_Vaidya646A_RNA.txt	a_Vaidya646A_protein.txt
STUDY PROTOCOLS
Study Protocol Name	Animal study	RNA sequencing	Proteomics
Study Protocol Type	sample preparation method	RNA sequencing	protein expression profiling assay
Study Protocol Type Term Accession Number	FBbi:00000001	ERO:0001658	OBI:0000615
Study Protocol Type Term Source REF	FBbi	ERO	OBI
Study Protocol Description			
Study Protocol URI	""	""	""
Study Protocol Version			
Study Protocol Parameters Name	""	instrument;manufacturer	instrument;manufacturer
Study Protocol Parameters Name Term Accession Number	""	""	""
Study Protocol Parameters Name Term Source REF	""	""	""
Study Protocol Components Name	""	""	""
Study Protocol Components Type	""	""	""
Study Protocol Components Type Term Accession Number	""	""	""
Study Protocol Components Type Term Source REF	""	""	""
STUDY CONTACTS
Study Person Last Name	Pavkovic	Pantano	Gerlach	Brutus	Boswell	Everley	Shah	Sui	Vaidya
Study Person First Name	Mira	Lorena	Cory V.	Sergine	Sarah A.	Robert A.	Jagesh	Shannan H.	Vishal S.
Study Person Mid Initials
Study Person Email	""	""	""	""	""	""	""	""	vvaidya@bwh.harvard.edu
Study Person Phone
Study Person Fax
Study Person Address
Study Person Affiliation	Laboratory of Systems Pharmacology, Harvard Medical School, Boston, MA, USA	Bioinformatics Core, Harvard T. H. Chan School of Public Health, Boston, MA, USA	Laboratory of Systems Pharmacology, Harvard Medical School, Boston, MA, USA	Laboratory of Systems Pharmacology, Harvard Medical School, Boston, MA, USA	Laboratory of Systems Pharmacology, Harvard Medical School, Boston, MA, USA	Laboratory of Systems Pharmacology, Harvard Medical School, Boston, MA, USA	Laboratory of Systems Pharmacology, Harvard Medical School, Boston, MA, USA	Bioinformatics Core, Harvard T. H. Chan School of Public Health, Boston, MA, USA	Laboratory of Systems Pharmacology, Harvard Medical School, Boston, MA, USA
Study Person Roles
Study Person Roles Term Accession Number
Study Person Roles Term Source REF
Comment[Study Person ORCID]	""	""	""	""	""	""	""	""	""
Comment[Funder]
Comment[FundRef ID]
Comment[Funder Term Source REF]
Comment[Grant Identifier]
